# Supplementary material for: Association between Urinary BPA Substitutes and Precocious Puberty among Girls: A Single-Exposure and Mixed Exposure Approach from a Chinese Case—Control Study
Source: Toxics. 2023 Nov 6;11(11):905. doi: 10.3390/toxics11110905 (PMC10675366; doi:10.3390/toxics11110905)
Supplement: Supplementary file 1 [file toxics-11-00905-s001.zip]

Archive with 1 entries (1 files):
- toxics-2681122-supplementary.pdf
